# Supplementary material for: A YAP-centered mechanotransduction loop drives collective breast cancer cell invasion
Source: Nat Commun. 2024 Jun 7;15:4866. doi: 10.1038/s41467-024-49230-z (PMC11161601; doi:10.1038/s41467-024-49230-z)
Supplement: Supplementary file 4 — Supplementary Data 1 [file 41467_2024_49230_MOESM4_ESM.xlsx]

## Sheet: Sheet1
p_val	avg_log2FC	pct.1	pct.2	p_val_adj	gene	Cluster
7.53679e-18	2.74645	0.844	0.523	1.03329e-13	Fn1	Collagen
2.75138e-15	2.64204	0.722	0.28	3.77214e-11	Tnc	Collagen
6.68142e-10	2.59067	0.611	0.318	9.16023e-06	Spp1	Collagen
5.57051e-13	2.14131	0.556	0.131	7.63716e-09	Col8a1	Collagen
5.46098e-16	2.13804	0.778	0.421	7.48701e-12	Pla2g7	Collagen
1.19671e-13	2.00828	0.811	0.654	1.64069e-09	Ier3	Collagen
2.11822e-09	1.97971	0.622	0.393	2.90408e-05	Cotl1	Collagen
1.21196e-17	1.97594	0.911	0.963	1.6616e-13	Krt8	Collagen
7.69639e-15	1.92909	0.667	0.243	1.05518e-10	Loxl3	Collagen
1.77554e-10	1.87564	0.756	0.579	2.43427e-06	Jun	Collagen
4.83842e-15	1.87465	0.856	0.832	6.63347e-11	Ddit4	Collagen
5.8976e-12	1.83462	0.811	0.748	8.08561e-08	Basp1	Collagen
5.0994e-23	1.82515	0.956	0.907	6.99128e-19	Col18a1	Collagen
0.00258842	1.79312	0.489	0.477	1	Inhba	Collagen
8.14653e-19	1.78839	0.967	0.879	1.11689e-14	Vegfa	Collagen
1.93567e-09	1.78714	0.456	0.103	2.6538e-05	Fosb	Collagen
1.05661e-09	1.77265	0.811	0.766	1.44861e-05	Ndrg1	Collagen
2.3618e-16	1.75472	1	1	3.23803e-12	Rn45s	Collagen
1.82939e-07	1.74517	0.411	0.131	0.0025081	Prkg2	Collagen
7.18331e-16	1.71263	0.867	0.879	9.84832e-12	Emp1	Collagen
1.97026e-08	1.67448	0.789	0.907	0.000270122	Tagln2	Collagen
1.15246e-22	1.66556	1	0.991	1.58002e-18	Sox9	Collagen
1.07672e-12	1.66292	0.8	0.776	1.47619e-08	Krt18	Collagen
3.72267e-06	1.65378	0.5	0.318	0.0510378	Dpysl3	Collagen
1.95602e-15	1.6399	0.933	0.972	2.68171e-11	Anxa2	Collagen
2.68709e-08	1.63095	0.667	0.458	0.000368399	Fos	Collagen
4.56749e-20	1.57981	0.944	0.944	6.26203e-16	Tm4sf1	Collagen
2.20248e-07	1.5769	0.4	0.121	0.0030196	Hbegf	Collagen
1.35198e-12	1.56825	0.844	0.888	1.85356e-08	Itga3	Collagen
1.28252e-14	1.53128	0.9	0.888	1.75833e-10	Mfge8	Collagen
1.60204e-09	1.50349	0.733	0.636	2.1964e-05	Col4a1	Collagen
8.3618e-07	1.49175	0.711	0.804	0.011464	Tuba1a	Collagen
1.97876e-16	1.47278	0.889	0.916	2.71288e-12	Ppt1	Collagen
2.23882e-10	1.46751	0.911	0.888	3.06943e-06	Lars2	Collagen
1.39374e-06	1.45929	0.533	0.29	0.0191081	Cdkn1a	Collagen
4.78612e-06	1.45872	0.622	0.523	0.0656177	Lgals3	Collagen
3.07468e-12	1.45138	0.9	0.916	4.21538e-08	Ero1l	Collagen
8.91041e-05	1.44049	0.489	0.364	1	Bhlhe40	Collagen
2.55285e-25	1.42881	1	1	3.49996e-21	Actb	Collagen
2.07748e-10	1.42576	0.744	0.607	2.84822e-06	Sox4	Collagen
4.27951e-08	1.37148	0.778	0.822	0.00058672	Pgf	Collagen
2.32202e-09	1.3671	0.8	0.879	3.18349e-05	Lgals1	Collagen
9.11561e-05	1.366	0.533	0.439	1	Espn	Collagen
3.05501e-06	1.36089	0.467	0.234	0.0418842	Fndc1	Collagen
1.44373e-05	1.35202	0.589	0.523	0.197936	Col4a2	Collagen
1.56287e-10	1.33562	0.811	0.822	2.1427e-06	Arl4c	Collagen
8.56788e-12	1.33226	0.944	0.991	1.17466e-07	Anxa1	Collagen
7.87634e-05	1.31745	0.556	0.514	1	Hspg2	Collagen
0.000277368	1.30887	0.467	0.355	1	Stac2	Collagen
0.00172493	1.29531	0.367	0.243	1	Nupr1	Collagen
2.18669e-11	1.29456	0.867	0.86	2.99795e-07	Itgb4	Collagen
4.38746e-09	1.29442	0.789	0.738	6.0152e-05	Col11a1	Collagen
0.000482495	1.29097	0.433	0.308	1	Kctd11	Collagen
7.90457e-06	1.28735	0.711	0.748	0.108372	Sc4mol	Collagen
0.000114524	1.27907	0.711	0.822	1	Ccnd1	Collagen
7.36634e-09	1.2743	0.811	0.86	0.000100993	Lamb3	Collagen
2.25793e-06	1.27267	0.911	0.86	0.0309562	Mir5109	Collagen
1.84494e-09	1.27236	0.833	0.766	2.52941e-05	Egln3	Collagen
6.77474e-05	1.26551	0.611	0.664	0.928817	Tnfrsf12a	Collagen
8.5517e-12	1.25681	0.856	0.925	1.17244e-07	Iqgap1	Collagen
1.53972e-12	1.25136	0.956	0.972	2.11096e-08	Tmsb4x	Collagen
1.4423e-11	1.23388	0.878	0.963	1.9774e-07	Epcam	Collagen
8.21535e-17	1.23375	0.956	0.944	1.12632e-12	Pmepa1	Collagen
2.36398e-05	1.21043	0.611	0.57	0.324101	Tinagl1	Collagen
8.30489e-06	1.18433	0.5	0.336	0.11386	Smox	Collagen
1.85892e-08	1.17723	0.8	0.897	0.000254857	Myh9	Collagen
6.49111e-06	1.17453	0.622	0.505	0.0889931	Igfbp2	Collagen
1.33992e-05	1.16834	0.744	0.888	0.183704	Gja1	Collagen
0.00718037	1.16133	0.533	0.654	1	Myof	Collagen
0.000482124	1.15056	0.589	0.654	1	Igsf8	Collagen
7.77616e-06	1.15011	0.667	0.682	0.106611	P4ha1	Collagen
8.28177e-10	1.14373	0.856	0.935	1.13543e-05	Lmna	Collagen
3.66163e-07	1.13966	0.767	0.888	0.00502009	Myadm	Collagen
0.00292595	1.13	0.6	0.626	1	Serpinf1	Collagen
5.74038e-05	1.10192	0.633	0.71	0.787005	Hmgcr	Collagen
2.91208e-05	1.10002	0.711	0.645	0.399246	2610528A11Rik	Collagen
4.04847e-15	1.08077	0.978	1	5.55045e-11	Myl12a	Collagen
1.02341e-15	1.07204	0.978	0.991	1.40309e-11	Bsg	Collagen
2.6388e-08	1.06131	0.878	0.935	0.000361779	Vim	Collagen
2.94256e-08	1.06022	0.811	0.944	0.000403425	Cnn3	Collagen
1.6846e-05	1.05786	0.844	0.953	0.230959	Ahnak	Collagen
0.00421229	1.05714	0.456	0.402	1	Zfp36	Collagen
9.57087e-05	1.05362	0.689	0.822	1	Pkp1	Collagen
4.57323e-10	1.0506	0.867	0.935	6.26989e-06	Car9	Collagen
3.76776e-05	1.03185	0.689	0.785	0.51656	Ext1	Collagen
0.00112761	1.02512	0.544	0.533	1	Col4a5	Collagen
0.000504352	1.02234	0.667	0.832	1	Lad1	Collagen
0.000324081	1.02185	0.667	0.692	1	Krt17	Collagen
1.77487e-10	1.00796	0.944	0.991	2.43335e-06	Tmsb10	Collagen
0.00853012	1.00505	0.344	0.252	1	Slc4a11	Collagen
0.00518676	0.991545	0.578	0.673	1	Jag1	Collagen
0.0092806	0.981522	0.522	0.607	1	Slco2a1	Collagen
5.895e-09	0.976711	0.889	0.972	8.08205e-05	Tpm4	Collagen
0.00635054	0.97077	0.5	0.495	1	Chl1	Collagen
8.89161e-10	0.969189	0.889	0.981	1.21904e-05	Itgb1	Collagen
0.00348701	0.968701	0.656	0.86	1	Rbms1	Collagen
2.23826e-06	0.96046	0.789	0.916	0.0306866	Klf13	Collagen
8.90144e-07	0.959076	0.744	0.869	0.0122039	Rhoc	Collagen
5.4483e-10	0.956408	0.911	0.981	7.46961e-06	App	Collagen
0.00120825	0.950776	0.344	0.196	1	Sh2d5	Collagen
0.00027989	0.932792	0.622	0.692	1	Cxxc5	Collagen
2.50756e-06	0.931011	0.833	0.869	0.0343787	Bnip3	Collagen
0.000387891	0.927205	0.667	0.888	1	Tes	Collagen
3.01159e-05	0.923273	0.211	0.028	0.412889	Csn3	Collagen
0.000158987	0.92061	0.656	0.729	1	Fhl2	Collagen
6.35398e-09	0.918193	0.922	0.944	8.71131e-05	Flna	Collagen
0.00273017	0.917551	0.622	0.757	1	Ier2	Collagen
0.00265863	0.917316	0.256	0.112	1	Tgfbi	Collagen
0.000870064	0.916949	0.611	0.71	1	Ltbp3	Collagen
0.00128619	0.91679	0.322	0.168	1	Itgb3	Collagen
4.84039e-12	0.908646	0.978	0.981	6.63617e-08	Tpi1	Collagen
0.000367902	0.906351	0.711	0.86	1	Ptrf	Collagen
0.00103969	0.905873	0.633	0.813	1	Dap	Collagen
1.83674e-08	0.90464	0.911	0.944	0.000251817	Bnip3l	Collagen
0.00902136	0.89912	0.622	0.804	1	C1qtnf1	Collagen
4.27802e-08	0.897713	0.822	0.907	0.000586516	Anxa5	Collagen
2.77399e-09	0.89627	0.933	0.991	3.80314e-05	Tubb5	Collagen
5.78029e-05	0.891705	0.689	0.841	0.792477	Ilk	Collagen
1.07001e-05	0.89147	0.856	0.935	0.146699	Calm1	Collagen
0.00626678	0.889136	0.556	0.626	1	Mgp	Collagen
0.000163329	0.886522	0.678	0.832	1	Anxa3	Collagen
0.00703443	0.882801	0.556	0.682	1	Rps6ka1	Collagen
0.000576352	0.881712	0.833	0.916	1	Malat1	Collagen
0.00108735	0.881393	0.667	0.785	1	Raph1	Collagen
1.55097e-05	0.876514	0.767	0.888	0.212638	Pdlim5	Collagen
0.00572862	0.872028	0.656	0.897	1	Emp2	Collagen
0.000456855	0.867299	0.733	0.907	1	Scd1	Collagen
0.000701851	0.852797	0.7	0.897	1	Rras	Collagen
0.00044527	0.850867	0.7	0.841	1	Hmgcs1	Collagen
0.00018052	0.85067	0.167	0.019	1	Tnfrsf9	Collagen
3.44943e-05	0.848229	0.767	0.953	0.472916	Anxa6	Collagen
0.00642136	0.846812	0.611	0.738	1	Eif4ebp1	Collagen
0.00526792	0.844322	0.656	0.879	1	Tspo	Collagen
0.00111395	0.83648	0.644	0.776	1	Pvrl1	Collagen
0.00955405	0.834807	0.622	0.832	1	Axl	Collagen
0.000547062	0.831302	0.7	0.888	1	Vasp	Collagen
0.000190312	0.829842	0.633	0.701	1	Stk39	Collagen
0.000923563	0.825127	0.8	0.953	1	Wwp2	Collagen
0.00961016	0.823951	0.278	0.168	1	Plekhs1	Collagen
0.000859076	0.811985	0.189	0.047	1	Mest	Collagen
0.0046956	0.81134	0.667	0.888	1	Egln1	Collagen
0.000683423	0.810225	0.722	0.869	1	Slc2a1	Collagen
3.47887e-06	0.809929	0.833	0.972	0.0476953	Gpi1	Collagen
5.54525e-10	0.809082	0.956	0.972	7.60253e-06	Scd2	Collagen
1.50528e-06	0.805607	0.8	0.897	0.0206374	Rab6a	Collagen
0.00892641	0.800091	0.6	0.776	1	Mmp14	Collagen
1.90034e-08	0.794825	0.856	0.916	0.000260537	Arhgdia	Collagen
4.29601e-07	0.791725	0.856	0.963	0.00588983	Cald1	Collagen
3.1054e-12	0.765241	1	1	4.2575e-08	Myl6	Collagen
1.58734e-07	0.761869	0.922	0.981	0.00217625	Csrp1	Collagen
0.00116195	0.755039	0.244	0.093	1	Egr2	Collagen
0.00617932	0.753563	0.644	0.832	1	Igf2r	Collagen
1.12883e-10	0.753494	0.978	0.972	1.54763e-06	Aldoa	Collagen
0.000612712	0.752703	0.744	0.822	1	Cnn2	Collagen
4.30129e-07	0.749208	0.856	0.935	0.00589707	Jup	Collagen
0.000891528	0.742634	0.722	0.85	1	Aldoc	Collagen
1.15957e-07	0.735429	0.933	0.981	0.00158977	Calr	Collagen
4.09841e-06	0.734586	0.8	0.944	0.0561891	Cttn	Collagen
0.000902071	0.727007	0.122	0.009	1	Vcam1	Collagen
6.87092e-05	0.723639	0.8	0.907	0.942003	Actn4	Collagen
0.00160449	0.723321	0.711	0.897	1	Igsf3	Collagen
0.00298472	0.72279	0.722	0.897	1	Wdr1	Collagen
0.000716738	0.718669	0.7	0.832	1	Pgm2	Collagen
0.00349251	0.714305	0.722	0.925	1	Lpp	Collagen
0.00608552	0.704078	0.667	0.766	1	Fdps	Collagen
0.00412882	0.700614	0.7	0.907	1	Pfkp	Collagen
2.12673e-06	0.693817	0.911	0.944	0.0291575	P4hb	Collagen
8.52135e-06	0.691898	1	0.991	0.116828	Trf	Collagen
0.000979633	0.678881	0.2	0.056	1	Itga2	Collagen
6.16677e-06	0.67363	0.889	0.944	0.0845464	Gm10845	Collagen
0.00012726	0.670682	0.789	0.953	1	Phlda3	Collagen
7.93747e-05	0.669117	0.944	0.972	1	Ubc	Collagen
5.39093e-05	0.665292	0.856	0.953	0.739096	Capns1	Collagen
0.00990092	0.658592	0.622	0.813	1	Pfkl	Collagen
3.82715e-06	0.655379	0.867	0.981	0.0524702	Gnai2	Collagen
0.00597545	0.647533	0.711	0.907	1	Ezr	Collagen
5.01555e-12	0.631805	1	1	6.87632e-08	Pkm	Collagen
0.00246929	0.625447	0.667	0.794	1	Tfap2c	Collagen
1.21665e-07	0.62009	0.944	0.972	0.00166803	Fam162a	Collagen
3.36981e-05	0.615354	0.856	0.963	0.462	H2-K1	Collagen
0.00424622	0.613125	0.867	0.972	1	Hspb1	Collagen
0.000696477	0.594412	0.867	0.991	1	Ptprf	Collagen
0.0033332	0.592628	0.822	0.972	1	Arpc2	Collagen
0.00163074	0.580389	0.789	0.944	1	Tpm3	Collagen
0.00188111	0.578682	0.833	0.963	1	Pdia6	Collagen
0.00318778	0.576459	0.678	0.822	1	Gnb2	Collagen
0.00661273	0.570442	0.233	0.551	1	Rnf19b	Collagen
0.000480988	0.566265	0.944	0.944	1	Sparc	Collagen
0.000748082	0.563127	0.144	0.019	1	Cyp26b1	Collagen
0.00162905	0.549932	0.856	0.963	1	Ptms	Collagen
0.00024244	0.539128	0.844	0.972	1	Cstb	Collagen
0.0017014	0.533557	0.822	1	1	Sdc4	Collagen
0.00970911	0.502342	0.844	0.972	1	Col17a1	Collagen
1.02542e-07	0.501231	1	1	0.00140586	Pgk1	Collagen
1.72036e-14	-0.500152	0.011	0.523	2.35861e-10	Smpdl3b	BME
1.2034e-09	-0.500404	0.967	1	1.64986e-05	Rpl35a	BME
1.05342e-07	-0.500632	0.922	1	0.00144424	Rps25	BME
8.16026e-16	-0.501804	0.111	0.804	1.11877e-11	Timm8b	BME
9.12989e-09	-0.501993	0.956	1	0.000125171	Rps28	BME
6.57392e-08	-0.502259	0.333	0.897	0.000901284	Srsf1	BME
2.6373e-13	-0.504528	0.1	0.692	3.61574e-09	Smc4	BME
3.10221e-06	-0.505982	0.9	0.991	0.0425313	Nedd4	BME
0.00143417	-0.506845	0.789	0.991	1	Hmgb1	BME
1.33155e-08	-0.507805	0.489	0.991	0.000182556	2010107E04Rik	BME
4.59966e-08	-0.508625	0.844	1	0.000630613	Rpl36a	BME
5.03281e-09	-0.508871	0.4	0.935	6.89999e-05	Dnaja1	BME
8.33969e-10	-0.508982	0.356	0.953	1.14337e-05	Spin1	BME
2.43505e-06	-0.510113	0.589	0.972	0.0333845	Tmed2	BME
4.14218e-14	-0.510702	0.044	0.598	5.67892e-10	Cirh1a	BME
7.08269e-15	-0.511727	0.044	0.617	9.71036e-11	Lactb	BME
5.33907e-06	-0.51174	0.578	0.981	0.0731986	Ran	BME
1.96005e-10	-0.51288	0.211	0.822	2.68723e-06	Ids	BME
1.33011e-11	-0.513603	0.167	0.757	1.82358e-07	Dse	BME
3.29531e-11	-0.514333	0.3	0.944	4.51787e-07	Hprt	BME
3.2718e-13	-0.514957	0.067	0.607	4.48564e-09	Pdcd4	BME
3.7326e-09	-0.516223	0.278	0.879	5.11739e-05	Psmb3	BME
6.7988e-08	-0.516374	0.4	0.944	0.000932116	Snrpf	BME
4.85519e-11	-0.516475	0.222	0.832	6.65646e-07	Cdc123	BME
6.38961e-06	-0.517512	0.556	0.944	0.0876016	Sod2	BME
1.54896e-13	-0.519787	0.156	0.832	2.12362e-09	Ube2e3	BME
6.7508e-12	-0.52206	0.178	0.794	9.25535e-08	Rps17	BME
3.08209e-10	-0.522251	0.244	0.832	4.22554e-06	Rsl1d1	BME
1.2683e-13	-0.522525	0.089	0.692	1.73884e-09	Ctps	BME
1.26329e-12	-0.522537	0.133	0.748	1.73197e-08	Mrpl4	BME
1.27716e-07	-0.525489	0.433	0.963	0.00175099	Slc25a4	BME
1.51184e-14	-0.5271	0.033	0.579	2.07274e-10	Fut9	BME
1.21238e-14	-0.527792	0.067	0.654	1.66218e-10	Uchl5	BME
5.86903e-07	-0.528606	0.489	0.916	0.00804644	Atpif1	BME
8.88001e-10	-0.529027	0.189	0.729	1.21745e-05	Mrpl12	BME
1.26485e-08	-0.53039	0.289	0.907	0.000173411	Mapk1ip1l	BME
1.20678e-08	-0.530977	0.367	0.907	0.000165449	Ndufb6	BME
6.50518e-10	-0.534581	0.1	0.579	8.9186e-06	Kif3a	BME
1.5516e-08	-0.536567	0.244	0.785	0.000212725	Kctd1	BME
7.64194e-08	-0.537224	0.344	0.869	0.00104771	Nadk	BME
1.55465e-14	-0.538531	0.111	0.748	2.13143e-10	Cisd2	BME
1.2602e-06	-0.540447	0.878	1	0.0172774	Hspa8	BME
1.72789e-06	-0.541383	0.678	1	0.0236894	Mrfap1	BME
1.53935e-07	-0.54154	0.389	0.935	0.00211044	Eif2s3x	BME
4.91618e-09	-0.541754	0.344	0.897	6.74009e-05	Cadm1	BME
5.4982e-12	-0.547642	0.156	0.766	7.53804e-08	Ccng1	BME
1.38032e-14	-0.549627	0.111	0.757	1.89243e-10	Phf5a	BME
1.30135e-05	-0.553291	0.522	0.944	0.178416	Phlda1	BME
7.43242e-09	-0.553573	0.356	0.944	0.000101898	Glud1	BME
1.7464e-11	-0.554529	0.967	0.991	2.39432e-07	Rps5	BME
1.22271e-06	-0.555728	0.544	0.963	0.0167634	Erh	BME
1.04243e-10	-0.556649	0.244	0.85	1.42918e-06	Tra2a	BME
1.16434e-06	-0.561685	0.633	0.972	0.0159631	Tma7	BME
1.67408e-11	-0.562433	0.078	0.579	2.29516e-07	Zfp386	BME
3.42726e-10	-0.562649	0.922	1	4.69878e-06	Rpl11	BME
1.45017e-09	-0.564472	0.922	1	1.98819e-05	Rpl9	BME
4.36793e-15	-0.565151	0.078	0.701	5.98844e-11	Phpt1	BME
2.31487e-08	-0.568481	0.678	0.991	0.000317369	Cdk4	BME
1.71172e-12	-0.568542	0.189	0.832	2.34677e-08	Txn2	BME
3.54484e-07	-0.569889	0.3	0.794	0.00485997	Ppap2b	BME
1.26375e-14	-0.572945	0.133	0.804	1.7326e-10	Lypla1	BME
1.66397e-10	-0.573493	0.067	0.523	2.2813e-06	Cenpa	BME
2.78068e-06	-0.575184	0.444	0.907	0.0381232	Anxa8	BME
3.20588e-14	-0.576872	0.089	0.701	4.39526e-10	C3	BME
3.43156e-08	-0.577863	0.956	1	0.000470466	Ifitm3	BME
2.76496e-15	-0.578542	0.989	1	3.79075e-11	Rpl15	BME
6.75313e-14	-0.58037	0.156	0.85	9.25855e-10	Ilf3	BME
1.12345e-07	-0.581013	0.689	0.991	0.00154024	Pcbp1	BME
7.57323e-14	-0.581118	0.189	0.879	1.03829e-09	Npm3	BME
3.52302e-07	-0.582433	0.5	0.944	0.00483006	Mdh1	BME
1.76224e-16	-0.582446	0.989	1	2.41603e-12	Rps3a1	BME
8.04283e-13	-0.584009	0.189	0.85	1.10267e-08	Slc6a8	BME
3.34059e-08	-0.584644	0.389	0.907	0.000457994	Slc16a1	BME
6.82608e-09	-0.585031	0.389	0.944	9.35856e-05	Slc25a17	BME
3.9345e-07	-0.586674	0.711	1	0.0053942	Cox6c	BME
6.1113e-10	-0.586689	0.311	0.925	8.3786e-06	Hspd1	BME
5.16425e-09	-0.587562	0.544	0.981	7.08019e-05	Hnrnph1	BME
1.59325e-07	-0.590009	0.444	0.925	0.00218435	Eif3i	BME
4.46333e-13	-0.592832	0.122	0.72	6.11922e-09	Irx5	BME
5.33324e-11	-0.594463	0.322	0.944	7.31188e-07	Sumo1	BME
1.36636e-12	-0.594642	0.144	0.757	1.87328e-08	2700094K13Rik	BME
4.83755e-09	-0.594877	0.356	0.907	6.63228e-05	2900097C17Rik	BME
2.67962e-13	-0.596849	0.156	0.794	3.67376e-09	Idh3g	BME
6.66707e-08	-0.59691	0.767	0.991	0.000914055	Hnrnpa2b1	BME
1.7612e-11	-0.596956	0.944	1	2.4146e-07	Rpl27	BME
6.30204e-10	-0.600117	0.944	1	8.6401e-06	Rpl35	BME
5.96285e-18	-0.600259	0.056	0.729	8.17507e-14	D16Ertd472e	BME
1.89872e-08	-0.602929	0.567	0.981	0.000260315	Nap1l1	BME
7.77769e-08	-0.60548	0.422	0.935	0.00106632	Eif3a	BME
1.76274e-13	-0.608218	0.089	0.673	2.41672e-09	Odc1	BME
1.73055e-08	-0.609832	0.844	0.991	0.000237258	Ppia	BME
8.34603e-12	-0.614528	0.933	1	1.14424e-07	Rpl18	BME
2.58435e-14	-0.615372	0.989	1	3.54315e-10	Rps13	BME
2.00089e-07	-0.616276	0.956	1	0.00274322	Rps21	BME
6.3012e-11	-0.622266	0.244	0.85	8.63895e-07	Cacybp	BME
3.52301e-14	-0.622547	0.956	1	4.83005e-10	Rpl10a	BME
1.843e-07	-0.624343	0.533	1	0.00252676	Snrpe	BME
1.2585e-11	-0.62569	0.256	0.879	1.72541e-07	Prelp	BME
2.143e-12	-0.628241	0.222	0.869	2.93805e-08	Twf1	BME
3.93107e-10	-0.629059	0.333	0.935	5.38949e-06	Rpl31	BME
2.43038e-09	-0.629753	0.611	1	3.33206e-05	Tomm20	BME
2.11963e-10	-0.630805	0.844	0.981	2.90602e-06	Eef1g	BME
3.40687e-10	-0.638695	0.378	0.953	4.67081e-06	Atp5e	BME
1.43717e-06	-0.638932	0.678	0.981	0.0197036	Cst3	BME
7.20661e-11	-0.640025	0.978	1	9.88026e-07	Rps2	BME
1.91367e-11	-0.644127	0.789	1	2.62365e-07	Cox8a	BME
1.3476e-12	-0.644314	0.2	0.841	1.84757e-08	Myl12b	BME
2.85499e-11	-0.64516	0.256	0.879	3.91419e-07	Csnk2b	BME
3.48204e-08	-0.645354	0.756	0.981	0.000477388	Dbi	BME
6.88705e-12	-0.648685	0.989	1	9.44214e-08	Rpl18a	BME
3.7612e-13	-0.653028	0.967	1	5.1566e-09	Pabpc1	BME
2.01124e-17	-0.653412	0.967	1	2.75741e-13	Rpl5	BME
1.0947e-06	-0.65358	0.878	0.981	0.0150084	Cp	BME
9.93939e-12	-0.653807	0.8	1	1.36269e-07	Atp5h	BME
5.25378e-12	-0.654568	0.2	0.832	7.20293e-08	Ddx21	BME
2.14035e-06	-0.65472	0.3	0.748	0.0293442	Fst	BME
8.3208e-16	-0.654793	0.111	0.785	1.14078e-11	Sulf2	BME
1.6946e-15	-0.655886	0.167	0.879	2.3233e-11	Snhg8	BME
5.06793e-09	-0.658324	0.444	0.935	6.94813e-05	Atp5g1	BME
5.27368e-14	-0.663763	0.189	0.869	7.23022e-10	Gas6	BME
1.19862e-13	-0.664395	0.956	1	1.6433e-09	Rpl21	BME
1.11453e-08	-0.667398	0.678	0.991	0.000152803	Paics	BME
4.26943e-11	-0.672219	0.7	0.972	5.85339e-07	Cox6a1	BME
1.08519e-09	-0.678725	0.4	0.972	1.48779e-05	Hmgn2	BME
7.72556e-11	-0.681494	0.333	0.963	1.05917e-06	Snw1	BME
8.83704e-11	-0.682012	0.4	0.944	1.21156e-06	Cox5b	BME
6.1309e-17	-0.682837	0.978	1	8.40546e-13	Rpl10	BME
6.05038e-12	-0.684314	0.2	0.813	8.29507e-08	Kitl	BME
7.96591e-15	-0.685992	0.989	1	1.09213e-10	Rpl17	BME
3.35257e-17	-0.687991	0.011	0.598	4.59638e-13	Wfdc3	BME
7.3111e-14	-0.695361	0.033	0.561	1.00235e-09	Dll1	BME
1.08349e-07	-0.699533	0.967	1	0.00148547	Lcn2	BME
4.42094e-15	-0.703106	0.122	0.766	6.06111e-11	Met	BME
2.34573e-09	-0.707338	0.578	0.981	3.216e-05	Srsf2	BME
8.08248e-11	-0.711595	0.678	1	1.10811e-06	Atp5j	BME
9.61243e-13	-0.714437	0.967	1	1.31786e-08	Rps4x	BME
3.1929e-12	-0.716782	0.2	0.822	4.37747e-08	Rexo2	BME
1.53088e-19	-0.721383	1	1	2.09884e-15	Rps6	BME
4.06178e-09	-0.722277	0.644	1	5.5687e-05	Rps27l	BME
6.26269e-17	-0.727608	0.978	1	8.58615e-13	Rps27a	BME
4.0877e-17	-0.73625	0.967	1	5.60424e-13	Rpl3	BME
2.9262e-11	-0.736671	0.733	1	4.01182e-07	Atp5a1	BME
1.2634e-17	-0.739421	0.033	0.664	1.73212e-13	Scara5	BME
1.5698e-15	-0.740489	0.978	1	2.15219e-11	Rpsa	BME
2.77475e-19	-0.74214	0.978	1	3.80418e-15	Rps9	BME
8.25663e-11	-0.74428	0.789	0.991	1.13198e-06	Ifitm2	BME
3.61987e-12	-0.746562	0.5	0.963	4.96284e-08	Cox7b	BME
2.46188e-09	-0.747353	0.067	0.477	3.37524e-05	Id3	BME
1.52583e-14	-0.749001	0.967	1	2.09192e-10	Rplp0	BME
1.40925e-18	-0.753131	0.989	1	1.93208e-14	Rpl23	BME
9.24831e-10	-0.75496	0.067	0.486	1.26794e-05	Calml3	BME
8.48361e-11	-0.756953	0.422	0.944	1.1631e-06	Sod1	BME
1.50484e-11	-0.761289	0.744	1	2.06314e-07	Gpx1	BME
2.8959e-11	-0.761505	0.967	1	3.97028e-07	Rpl39	BME
7.81062e-13	-0.774723	0.222	0.85	1.07084e-08	1110038B12Rik	BME
6.59205e-13	-0.776689	0.7	0.991	9.03771e-09	Atp5l	BME
1.69822e-11	-0.778462	0.4	0.925	2.32826e-07	Atp1b3	BME
2.29866e-14	-0.779433	0.944	1	3.15146e-10	Rps18	BME
5.2763e-11	-0.779555	0.367	0.953	7.23381e-07	Eif3e	BME
1.70277e-11	-0.78016	0.4	0.981	2.3345e-07	Atp5k	BME
1.98271e-15	-0.781002	0.167	0.869	2.71829e-11	Snhg1	BME
1.10625e-08	-0.78307	0.5	0.972	0.000151667	Ndufc2	BME
4.18346e-13	-0.785073	0.533	0.972	5.73552e-09	Slc25a3	BME
5.62369e-13	-0.795011	0.878	1	7.71008e-09	H3f3a	BME
2.28977e-15	-0.795945	0.867	1	3.13928e-11	Chchd2	BME
3.82655e-12	-0.799442	0.267	0.869	5.24621e-08	Epas1	BME
7.20767e-12	-0.804765	0.367	0.953	9.88172e-08	Uqcrfs1	BME
6.6539e-08	-0.805936	0.611	0.981	0.00091225	H2afz	BME
5.6398e-13	-0.806388	0.8	1	7.73216e-09	Atp5g3	BME
1.96827e-17	-0.810198	0.967	1	2.6985e-13	Rps20	BME
1.97396e-14	-0.816554	0.156	0.804	2.7063e-10	Slc39a4	BME
1.97839e-16	-0.822538	0.122	0.785	2.71237e-12	Alpl	BME
4.445e-10	-0.828235	0.367	0.869	6.0941e-06	Nme1	BME
1.68218e-15	-0.834842	0.156	0.841	2.30627e-11	Mgst1	BME
1.49131e-15	-0.836996	0.756	0.991	2.04458e-11	Nme2	BME
6.81837e-17	-0.837058	0.978	1	9.34798e-13	Rps7	BME
3.97561e-11	-0.840163	0.244	0.86	5.45056e-07	Nqo1	BME
1.73765e-13	-0.840841	0.322	0.944	2.38231e-09	Eif3m	BME
2.79514e-13	-0.853455	0.589	0.991	3.83214e-09	Cox6b1	BME
9.0935e-10	-0.85406	0.489	0.972	1.24672e-05	Gas5	BME
1.11873e-16	-0.864049	0.922	0.991	1.53378e-12	Rps26	BME
7.17226e-14	-0.866843	0.111	0.701	9.83316e-10	Cited4	BME
9.62605e-16	-0.869329	0.978	1	1.31973e-11	Rplp1	BME
8.86533e-19	-0.871019	0.122	0.869	1.21544e-14	Psat1	BME
3.39789e-20	-0.873859	1	1	4.65851e-16	Rpl13a	BME
4.42476e-14	-0.888523	0.256	0.907	6.06634e-10	Car12	BME
9.54773e-14	-0.888891	0.978	1	1.30899e-09	Rps23	BME
6.98755e-14	-0.891181	0.367	0.953	9.57993e-10	Slc25a39	BME
1.84423e-12	-0.898559	0.422	0.981	2.52844e-08	Snrpg	BME
5.37589e-16	-0.899666	0.244	0.935	7.37035e-12	Pa2g4	BME
2.61099e-14	-0.902569	0.222	0.86	3.57967e-10	1500012F01Rik	BME
1.68297e-18	-0.925567	0.933	1	2.30735e-14	Rpl13	BME
3.59334e-17	-0.946844	0.944	1	4.92647e-13	Rps24	BME
1.66274e-13	-0.952557	0.311	0.925	2.27962e-09	Dcxr	BME
1.74093e-15	-0.97213	0.611	1	2.38682e-11	Hspe1	BME
6.02933e-23	-0.993239	0.967	1	8.26622e-19	Rpl12	BME
3.67674e-22	-1.00298	1	1	5.04081e-18	Rps12	BME
4.10422e-12	-1.03141	0.311	0.879	5.62689e-08	Ly6d	BME
6.14648e-15	-1.04182	0.922	1	8.42682e-11	Cbr2	BME
3.80896e-24	-1.05827	0.011	0.766	5.22209e-20	Gm12191	BME
7.66469e-20	-1.07809	0.956	1	1.05083e-15	Eef1a1	BME
7.79797e-19	-1.09511	0.233	0.953	1.0691e-14	Dram1	BME
8.01853e-16	-1.09987	0.344	0.972	1.09934e-11	Sertad4	BME
4.37211e-11	-1.10366	0.433	0.963	5.99416e-07	Gas1	BME
1.64552e-20	-1.11272	0.156	0.944	2.25601e-16	Gclm	BME
1.02478e-18	-1.11593	0.156	0.879	1.40497e-14	Nop56	BME
2.04247e-23	-1.1295	0.922	1	2.80023e-19	Npm1	BME
1.04875e-17	-1.15079	0.667	1	1.43783e-13	Slc25a5	BME
2.07362e-30	-1.20234	1	1	2.84293e-26	Rpl4	BME
9.2666e-19	-1.20294	0.2	0.916	1.27045e-14	Gpx2	BME
2.6783e-20	-1.20457	0.9	1	3.67195e-16	Ptma	BME
3.62073e-15	-1.24702	0.211	0.869	4.96402e-11	Mt2	BME
1.80781e-21	-1.25738	0.011	0.71	2.47851e-17	Aldh3a1	BME
4.72234e-12	-1.25907	0.656	0.991	6.47433e-08	Sgk1	BME
3.71986e-12	-1.27264	0.167	0.748	5.09992e-08	Cxcl1	BME
1.99475e-13	-1.27493	0.722	1	2.7348e-09	Mt1	BME
9.67174e-12	-1.28475	0.389	0.944	1.326e-07	Cd14	BME
0.00281182	-1.31104	0.067	0.224	1	Wfdc18	BME
1.03317e-26	-1.33172	0.911	1	1.41648e-22	Eef1b2	BME
1.14049e-20	-1.50698	0.144	0.888	1.56361e-16	Steap4	BME
1.2262e-16	-1.63785	0.156	0.804	1.68113e-12	Hp	BME
1.32472e-20	-1.66447	0.044	0.766	1.81618e-16	Cxcl5	BME
1.82713e-21	-1.87456	0.222	0.953	2.50499e-17	Slpi	BME
2.92622e-31	-2.01936	0.011	0.907	4.01185e-27	Gm8580	BME
