# Supplementary material for: A YAP-centered mechanotransduction loop drives collective breast cancer cell invasion
Source: Nat Commun. 2024 Jun 7;15:4866. doi: 10.1038/s41467-024-49230-z (PMC11161601; doi:10.1038/s41467-024-49230-z)
Supplement: Supplementary file 10 — Source Data [file 41467_2024_49230_MOESM10_ESM.xlsx]

## Sheet: Figure 1d
Figure 1d		Keratin 14 mean gray value					Keratin 8 mean gray value
		Myoepithelial cells	Basal-like cells				Myoepithelial cells	Basal-like cells
	Cell 1	123.622	99.728				4.158	17.789
	Cell 2	129.214	81.772				9.302	14.084
	Cell 3	151.635	160.588				37.026	36.954
	Cell 4	143.144	133.15				9.387	45.968
	Cell 5	115.75	135.705				18.282	60.45
	Cell 6	102.135	189.955				12.137	73.582
	Cell 7	78.237	211.532				14.242	81.352
	Cell 8	126.254	141.089				3.049	33.864
	Cell 9	114.841	129.572				17.218	33.058
	Cell 10	90.902	80.26				4.613	32.847

## Sheet: Figure 2e  
Figure 2e
		% of invasive organoids
		Mixed	Luminal-like
		100	0
		90.9091	0
		70	14.2857
		80.9524	0
		80	6.66667
		80	2.43902
		82.4742

## Sheet: Figure 3e
Figure 3e
		Yap nucl/cyto ratio
		K14 High BME	K14 Low BME	K14 High Collagen	K14 Low Collagen
		0.877857	0.859377	1.33992	0.892536
		0.921522	0.807427	1.08306	0.817399
		0.837654	0.820002	1.24588
		1.08711		1.37202
		1.06859		1.45279
		1.09471		1.43811
		0.839552		1.80644
		0.806121		1.4326
		0.895594		1.0154
		0.760506		1.31964
		0.72519		1.19238
		1.4406		0.979393
		1.17203		1.27543
		0.70327		1.17801
		0.937449		1.23357
		0.723416		1.07044
		0.702363		1.07712
				1.13811
				1.33131
		1.05315	0.72164	1.23767
		1.04195	0.868271	1.38341
		0.803712	1.2218	1.1146
		0.880801	0.699107	1.40805
		0.548577	0.703401	1.27941
		0.983629	0.939193	1.17135
		1.38533	0.789084	0.931958
		0.641537		1.21176
		0.822292		1.27882
		0.84951		1.34027
		0.675663		0.839133
		0.819087		1.44599
		0.823666		1.58691
		0.833599		0.965696
		0.836867		1.27142
		0.861664		1.61884
		0.786365		1.3588
		0.948489		1.00099
		0.564769		1.19513
		0.874207		1.00936
		1.01119
		0.566832
		0.820343
		0.808231		1.47437	1.31258
		0.81036		1.0236	0.986475
		0.801226		1.12964
		0.740376		1.30741
		0.888669		1.50813
		0.805432		0.983929
		0.730801		1.50828
		1.00683		1.19626
		1.04799		1.12453
		1.12407		1.19165
		0.78014
		0.718102
		0.863796
		1.09254		1.32769	1.14441
		0.795745		1.14232	1.04768
		0.706973		1.1773	1.09298
		0.95153		1.15283	0.9754
				1.26523	1.16779
		0.922192	0.559489	1.13396	0.985496
		0.867041	1.0408	1.04225	1.14929
		0.852833		1.01552	0.961298
		0.830103		0.892242	0.851143
		0.92517		1.12808
		0.926965		1.11138
		1.01053		1.39001
		1.09341		1.12315
		0.845639		1.15132
		0.670542
		0.591515
		0.690898
		0.690429		1.38265	0.852314
		0.904665		1.51917	1.30349
		0.802015		0.806924	1.19835
		1.01376		0.971993	1.4856
		0.957402		1.16633	1.21615
		0.942589		0.669104	1.34386
		0.775091		0.468436	1.17536
		0.861535		1.10043	0.907731
		1.11559		0.976345	0.852873
				1.06258	1.03469
				1.61298	0.955631
		0.556555	0.723099	1.33331	0.66501
		0.866088	0.742403	0.882706	1.10995
		0.734234	0.526577	1.4606	0.645512
		0.791383		1.04133	1.23647
		0.713186		0.376402	1.28006
		0.699564		1.52351	1.393
		0.765072		0.75834
		0.845477		1.18873
		1.16935		1.34477
		0.519279		1.73183
		1.36629		1.58141
		0.567519		1.80352
		0.842324
		0.783617
		0.593209		1.34075
		0.861843		1.81673
		0.618814		1.24018
		0.893696		0.998403
		0.897166		1.1408
		0.813265		1.44574
		1.03416		1.1084
		0.903692		0.785034
				1.31219
		1.25385	0.895592	0.865584
		1.24158	0.83302	1.01314
		0.973769	1.2161	1.06257
		0.853058	0.944545	1.05314
		0.780445		0.8701
		0.719202		1.25512
		0.927648		1.11575
		0.817788		1.43121
		1.05201		0.997042
		0.837271		1.16792
		0.546326		0.959989
		0.97812		1.32839
		0.839405		1.34743
		0.930853		1.27074
		1.14294		1.23374
		1.2851		1.05177
		0.857627		1.54478
		0.965798		1.18477
		1.30898		1.18037
		1.07207		1.61601
		0.765133		1.30669
		0.766673		1.06338
		0.985202		1.5835
		0.819952		1.65952
		0.831537
				0.815177	1.39915
				0.978785	1.19598
		0.740528	0.882071	1.37822	1.60963
		1.10568	1.10639	1.3657	0.874898
		0.821199	1.00764	0.909091	0.950924
		0.826615	1.16942	1.16094	1.01494
		1.03086	0.88525	1.12031	1.23431
		0.931191	0.635472	1.17916	1.45387
		0.928195	0.777285	1.59531	1.08243
		0.56358	0.799506		1.16247
		0.993174	0.960922		0.963876
		1.37898
		0.651991		1.40774	1.34366
		1.15623		1.17089	1.28932
		0.929189		1.37269	1.4398
		0.840611		1.5871	1.13512
		1.16339		0.751319	1.75631
		0.739538		1.17925
		1.10513		1.86251
		0.72757		1.42942
		0.784975		1.05705
		0.884443		1.13405
		0.918428		1.65366
		0.784187		1.52309
		0.795793		1.07016
				1.22564
				0.956867
				1.23893
				1.0644
				0.897137
				1.80824
				1.26013
				1.03089
				1.29464
				1.01073
				1.20549
				1.2283
				1.46832
				1.04413
				1.42274
				1.47678
				1.62391
				0.916026
				0.989356
				1.21384	1.44469
				0.99528	1.34981
				1.0006	1.1714
				1.08972
				1.42066
				0.946267
				1.59771
				1.31283
				1.39011
				1.47295
				0.980119
				1.27631
				1.42663
				1.52385
				1.48277
				0.724989
				1.86296
				1.64015
				1.23936
				1.28642
				1.82942
				1.4706
				1.38369
				1.2814
				1.53171
				1.45796
				1.33588
				1.02593
				1.32172
				1.39678
				1.16268
				1.19373
				1.04971
				1.43508
				1.38122
				1.52936
				1.2412
				1.35229
				1.94052
				1.4806
				1.48538
				1.04333
				1.82957
				1.59858
		0.759534	0.769807	1.04162	0.617552
		0.652238	0.671396	1.00655	0.907055
		0.849075	0.725435	1.33425	0.898717
		0.480899	0.871752	1.20937	0.991561
		0.897589		0.786001	0.799223
		0.964291		1.40629	1.65143
		0.706286		1.78039	0.960399
		0.822075		1.0325	0.513062
		0.8137		0.909188
		0.918678		1.73131
		0.751878		1.21109
		0.736538		1.19648
		0.766471
		0.594426		1.02186	0.923351
		1.02456		1.25144	0.905774
		0.766448		1.01638	0.856775
		0.767809		0.806833	0.934177
		0.667294		1.05842	0.642242
				0.913253	1.12134
		0.759105	0.844506	0.660067	0.803411
		1.18288	0.874803	0.960996	0.975761
		0.952577	0.849818	0.788489	0.916031
		0.902612	0.735948	1.30959	1.20813
		0.735093		0.840892	0.916775
		1.05283		1.21207	1.00887
		1.09835			0.713267
		1.00659			0.913943
		0.894071			0.806669
		0.725069
		0.843162		0.897777	0.682919
		0.966392		1.02396	1.08326
		0.951059		0.555554	0.9908
		1.13243		0.809112	0.707256
		0.682983		0.900461	0.580103
		0.682102		0.603511	1.05137
		0.913334		0.634449	1.086
		0.922596		1.09784	0.862227
				0.697909	0.843258
		0.933325	1.17922	1.27701	0.832122
		0.744273	0.847111	0.427796	0.722533
		0.962958	0.798731	1.51478	0.530555
		0.962431			0.577247
		0.850262			1.18521
		0.925528
		1.05408		0.775582	0.787192
		0.663175		0.970069	0.953136
		1.18057		0.791436	0.934296
		0.62367		0.802685	0.82583
		0.851209		0.859646	0.484686
		0.916895		1.0975	0.959632
		0.981224		0.475553
		1.06182		1.98183
		0.753389		1.14724
		0.880082		1.24949
		0.866552		1.15234
		1.15551		1.17084
		0.988783		1.16717
				1.42944
		0.865052	0.897733	1.3802
		1.34228	0.731414	1.08394
		1.0972	1.09233	1.19576
		0.963167	1.08395	1.15502
		0.527235	0.878068
		1.11297	0.990412	0.824417	0.916892
		0.943613		0.660881	0.743873
		0.979784		0.454168	0.523372
		0.735969		0.957047	0.698345
		0.930319		0.78935
		1.27591		0.565623
		0.948214		0.933495
		0.890686		0.63421
		0.812503		0.888771
		1.07945		1.15802
		1.34657		0.81312
		1.18045		1.22807
		0.940799		0.910466
		1.08739		1.37483
		1.07618		1.44625
		1.44431		0.933289
				0.841068
		0.63655	0.52829
		1.07403	0.571289
		1.123	0.783361	0.72106	0.799237
		1.03866	0.874015	1.10219	1.25066
		0.786975	0.932076	0.903776	0.69916
		0.911918		1.47745	0.972243
		0.856641		0.715911	1.11376
		0.971455		0.659337	0.821576
		0.999923		1.55553	1.00081
		1.12511		1.14169	0.859313
		0.916642		0.78019	0.653959
		1.32356		1.20853
		1.01054		1.52524
		1.06208		1.20791
		0.977788		0.595281
				0.635625
				0.934786
		0.7893	1.02286	1.2062
		0.754918	0.662616	0.665487
		0.896256		1.03224
		0.551682		0.947896
		1.30661		1.1215
		0.855344		1.15978
		0.830421		1.58028
		0.826524
		1.1796
		0.940525		0.805574	0.845873
				1.08447	0.799165
				0.613498	0.864991
				0.77253	0.899045
				1.24377	0.97926
				0.565394	0.690155
				0.724692	0.659701
				0.727734	0.727964
				0.840766	1.01597
				1.30842	1.11915
				0.988602	0.899513
				0.552002	1.38404
				1.08143	0.937531
				1.19279
				1.24054
				0.896714
				0.942779
				1.281
				1.13125
				1.09394
				1.6602
				0.784949
				1.54493
				1.75754
				0.913088	0.724784
				1.51014	1.1041
				1.54883	0.796875
				0.91273	1.37443
				1.18316	1.1639
				1.09735	1.17019
				1.15277	1.09542
				1.01532	1.28112
				1.33068	1.7572
				2.06935
				1.28753
				1.40359
				1.6956
				1.59572
				2.00478
				1.59448
				1.11741
				2.25887
				1.4481
				1.2953
				0.966609
				1.9842
				1.40797	0.875055
				0.700493	1.12395
				1.41869	0.828463
				0.819466	0.801239
				1.41325	0.980101
				0.947058	1.15179
				1.28325	1.05089
				1.78217	0.864438
				1.16368	1.57303
				1.16039	0.721473
				1.53507
				1.5043
				0.859182
				1.11955
				1.67786
				1.4134
				0.898389	0.894238
				0.987408	0.878602
				1.45756	0.857654
				0.780368	1.75425
				1.3277	1.42341
				1.50406	0.825154
				0.623293
				1.6834
				1.03082
				0.9049
				1.28964
				2.25181
				0.937643
				2.014
				1.55428
				0.7813	0.722333
				1.1232	0.753708
				2.08244	0.744157
				0.97972	1.24415
				1.11941	1.22163
				1.18167	1.4721
				1.00998
				1.38343
				1.92168
				1.56432
				1.69365
				1.6771
				1.5193
				0.702029
				1.07075
				1.59596
				1.05527
				1.31988
				1.31137	0.707302
				0.820382	0.755811
				0.956891	0.685918
				0.619278	1.0104
				1.02188	0.938865
				1.07223	1.31283
				1.20928	0.821686
				0.773236	0.843557
				0.551259	0.533923
				1.72511	0.639464
				1.2887
				2.29692
				1.39911
				0.926186
				0.777175
				1.12375
				1.47314
				1.70087
				0.880282
				1.5557
				1.01359
				1.49902
				1.461	0.781306
				0.98306	0.603606
				1.0778	1.0589
				0.821872	1.07276
				1.07422	0.958307
				1.19183	0.699241
				1.6443
				0.670129
				1.44146
				0.930744
				1.27442
				1.17349
				1.14759
				1.24279
				1.40573
				1.36987
				1.48128
				0.960583
				1.39672
		0.87985	0.614982	0.75401	1.3113
		0.769806	1.04914	0.717913	1.22094
		0.712926	0.788771	1.26686	0.909244
		0.884283	0.828456	0.816477
		1.21173	0.473746	1.12423
		1.1276	0.839918	1.07998
		0.696138		1.02897
		0.794007		1.00912
		1.29461		0.983288
		1.19796		1.14744
		0.80342		1.64087
		0.910595		1.24788
		0.908527		1.32391
		1.25154		1.44734
		1.08088		1.08212
		0.780095		1.58729
		0.913518		1.09759
		0.949106		1.2784
		0.991075		0.688461
		0.853049		1.20104
		1.03781		1.31104
				1.12693
		1.06912	0.863886	0.744276
		0.962789	1.00551	1.44429
		1.05172	0.85358	1.68456
		0.878729	1.04724	1.27531
		0.739269	1.40888	1.21778
		1.17182		1.01378
		0.955862		1.39374
		1.12		0.766782
		1.13374		1.54197
		1.25712		1.37641
		0.812182		1.22954
		0.84185
		0.684873
		1.36778		0.898063	0.901638
		0.8116		1.02724	2.03261
		1.10705		1.13109	0.843689
		1.08891		1.48601
		0.621856		0.882494
				1.0541
				1.42947
		0.689641	0.993454	2.95852
		1.06171	0.98588	0.237976
		0.616341	0.844386	1.32586
		0.671782	1.03593	1.2424
		0.688097	0.667143	1.00153
		1.0027	0.798075	1.15549
		1.1066		1.78166
		1.00663		0.754993
		0.991831		1.02847
		0.868089		1.81939
		1.00814		1.41884
		0.795029		1.47078
		0.888858		1.4761
		0.774996		1.15658
		1.02292		1.00047
				1.1167
				1.05261
		1.49055	0.915635	1.06615
		1.29579	1.30695	1.01618
		0.943115	0.870615	1.69031
		0.941786	0.875417	1.47706
		0.757612	1.86835
		0.70166	0.601059
		0.7723	1.0873	0.794138	0.865021
		0.937615	1.08669	1.213	0.930017
		1.4487		1.0399	0.963296
		1.10381		1.10005	0.493262
		0.82366		0.899564	0.712082
		1.42411		0.766644	1.15319
		0.834096		1.16536	1.3953
		0.963517		0.685466	0.547948
		1.02161		1.69094	0.643523
		1.10695		1.26289
		1.32238		0.956029
		1.013		1.31289
		0.702454		0.640847
		1.22904		1.00729
		0.96726		1.11541
		0.962062		1.05477
		0.671317		0.906169
				1.54577
		0.819486		0.822494
		1.00363		0.905359
		1.04244		0.580365
		0.927486		1.40547
		1.14313		0.966701
		0.863948		1.3974
		0.851291		0.708192
		0.848244		1.0255
		0.821501		1.64772
		0.684371		0.865215
		0.945112		1.39502
		0.657921		1.31572
		0.918952
		1.03804
		1.18561		1.2641	1.0289
		0.892165		0.57818	0.977482
		0.741555		0.990887	0.863318
		1.00511		1.24834	0.784527
		0.947501		1.14929	1.16288
		0.683798		1.24145	1.18375
		0.751669		0.997709
		0.817451		1.41286
		0.736476		1.37674
				1.03937
		0.916882	0.709254	2.06103
		0.897709	0.748628	1.14109
		0.681715	0.509813	1.19959
		1.0071	0.857132	1.08447
		0.883292	0.802617	0.953484
		1.28698	0.88605	1.07175
		0.66942	0.785062	1.51583
		0.886914		1.16117
		0.518511		1.37655
		1.03009		1.10769
		0.693019		0.88309
		0.772362		0.887516
		1.2483		1.05912
		0.839495		1.14445
		1.14291
		0.886616	0.955416	1.46936	0.63373
		1.11882	1.19345	1.11823	0.839035
		1.10577	0.955821	1.06484	0.782774
		0.677211	1.09562	0.705023	0.948228
		0.863864	1.23555	0.886621	0.73571
		0.755686	1.08601	1.41572	1.28056
		1.14283	0.84053	1.17694
		1.30276		1.86985
		0.749435		1.47486
		0.907945		1.16819
		1.1846		1.35706
		0.984671		1.30628
		0.787567		1.34892
		0.971698		0.867673
		1.09591		1.26799
		1.15434		0.763012
		0.98179		1.04725
		0.749804		1.22116
		0.774033		1.06909
		1.08873		0.844487
		1.29449		1.06445
		1.11796		1.08687
		0.94793		1.66943
		0.766223		0.99818
		0.963579		1.07976
		1.28387		1.06276
		0.608344		1.16003
		1.02051		0.948129
		0.903477		1.50005
		0.960919		1.11266
		0.777177		1.23693
				1.44742
				1.6832
		0.789303	0.886492	0.854789
		0.693329		1.01846
		0.733798
		1.01916
		0.739607		0.852164	0.879619
		0.779262		1.06196	0.970241
		1.00618		1.12481	1.14285
		1.10769		1.04877	0.80717
		1.4046		1.14763
		0.813195		1.01201
		1.03062		1.17512
		1.12043		0.972064
				1.43691
				1.32536
				1.10788
				0.967007
				1.36922
				0.856814
				0.95582
				1.15123
				1.14133
				0.858606
				1.1596
				1.14358
				1.22663
				0.859906
				0.980189
				1.1934
				0.87799
				0.896261
				1.037
				1.33994
				0.913268	0.785169
				0.924088
				0.965328
				1.4172
				1.18239
				0.825148
				1.17166
				1.59917
				1.26497
				1.22679
				1.39382
				1.26894
				0.807783
				1.18659
				1.01681
				1.61807

## Sheet: Figure 3f
Figure 3f
		Yap nucl/cyto ratio
		K14 High BME Rim	Collagen Rim Cells	Collagen Leader Cells
		0.877857	1.33992	1.40805
		0.921522	1.08306
		0.837654	1.24588
		1.08711	1.37202
		1.06859	1.45279
		1.09471	1.43811
		0.839552	1.80644
		0.806121	1.4326
		0.895594	1.0154
		0.760506	1.31964
		0.72519	1.19238
		1.4406	0.979393
		1.17203	1.27543
		0.70327	1.17801
		0.937449	1.23357
		0.723416	1.07044
		0.702363	1.07712
			1.13811
			1.33131
		1.05315	1.23767
		1.04195	1.38341
		0.803712	1.1146
		0.880801	1.27941
		0.548577	1.17135
		0.983629	0.931958
		1.38533	1.27882
		0.641537	1.34027
		0.822292	0.839133
		0.84951	1.44599
		0.675663	1.58691
		0.819087	1.27142
		0.823666	1.61884
		0.833599	1.00099
		0.836867	1.19513
		0.861664
		0.786365	1.47437
		0.948489	1.12964
		0.564769	1.30741
		0.874207	1.50813
		1.01119	0.983929
		0.566832	1.50828
		0.820343	1.19626
		0.808231	1.19165
		0.81036
		0.801226
		0.740376
		0.888669
		0.805432
		0.730801
		1.00683	1.32769
		1.04799	1.14232
		1.12407	1.1773
		0.78014	1.15283
		0.718102	1.26523
		0.863796	1.13396
		1.09254	1.04225
		0.795745	1.01552
		0.706973	0.892242
		0.95153	1.12808
			1.11138
		0.922192	1.39001
		0.867041	1.12315
		0.852833	1.15132
		0.830103
		0.92517
		0.926965
		1.01053
		1.09341
		0.845639
		0.670542
		0.591515	1.38265
		0.690898	1.51917
		0.690429	0.806924
		0.904665	0.971993
		0.802015	1.16633
		1.01376	0.669104
		0.957402	0.468436
		0.942589	1.10043
		0.775091	0.976345
		0.861535	1.06258
		1.11559	1.61298
			1.33331
			0.882706
		0.556555	1.4606
		0.866088	1.04133
		0.734234	0.376402
		0.791383	1.52351
		0.713186	0.75834
		0.699564	1.18873
		0.765072	1.34477
		0.845477	1.73183
		1.16935	1.58141
		0.519279	1.80352
		1.36629
		0.567519
		0.842324
		0.783617
		0.593209
		0.861843	1.34075	1.32839
		0.618814	1.81673	1.65952
		0.893696	1.24018
		0.897166	0.998403
		0.813265	1.1408
		1.03416	1.44574
		0.903692	1.1084
			0.785034
		1.25385	1.31219
		1.24158	0.865584
		0.973769	1.01314
		0.853058	1.06257
		0.780445	1.05314
		0.719202	0.8701
		0.927648	1.25512
		0.817788	1.11575
		1.05201	0.997042
		0.837271	1.16792
		0.546326	0.959989
		0.97812	1.34743
		0.839405	1.27074
		0.930853	1.23374
		1.14294	1.05177
		1.2851	1.54478
		0.857627	1.18477
		0.965798	1.18037
		1.30898	1.61601
		1.07207	1.30669
		0.765133	1.06338
		0.766673	1.5835
		0.985202
		0.819952
		0.831537
			0.815177
			0.978785
			1.37822
		0.740528	1.3657
		1.10568	0.909091
		0.821199	1.16094
		0.826615
		1.03086
		0.931191	1.40774	1.2283
		0.928195	1.17089
		0.56358	1.37269
		0.993174	1.5871
		1.37898	0.751319
		0.651991	1.17925
		1.15623	1.86251
		0.929189	1.05705
		0.840611	1.13405
		1.16339	1.65366
		0.739538	1.52309
		1.10513	1.07016
		0.72757	1.22564
		0.784975	0.956867
		0.884443	1.23893
		0.918428	1.0644
		0.784187	0.897137
		0.795793	1.80824
			1.26013
			1.03089
			1.29464
			1.01073
			1.20549
			1.46832
			1.04413
			1.42274
			1.62391
			1.21384
			0.99528
			1.0006
			1.08972
			1.42066
			0.946267
			1.59771
			1.31283
			1.39011
			1.47295
			0.980119
			1.27631
			1.42663
			1.52385
			1.48277
			0.724989
			1.86296
			1.64015
			1.23936
			1.28642
			1.82942
			1.4706
			1.38369
			1.2814
			1.53171
			1.45796
			1.33588
			1.02593
			1.32172
			1.39678
			1.16268
			1.19373
			1.04971
			1.43508
			1.38122
			1.52936
			1.2412
			1.35229
			1.94052
			1.48538
			1.04333
			1.82957
			1.59858
			1.04162	0.786001
			1.00655	1.40629
			1.33425	1.0325
			1.20937	1.21109
			1.78039
			0.909188
			1.73131
			1.19648
			1.02186
		0.759534	1.25144
		0.652238	1.01638
		0.849075	0.806833
		0.480899	1.05842
		0.897589	0.913253
		0.964291	0.660067
		0.706286	0.960996
		0.822075	0.788489
		0.8137	1.30959
		0.918678	0.840892
		0.751878	1.21207
		0.736538
		0.766471
		0.594426	0.897777
		1.02456	1.02396
		0.766448	0.555554
		0.767809	0.809112
		0.667294	0.900461
			0.603511
		0.759105	0.634449
		1.18288	1.09784
		0.952577	0.697909
		0.902612	1.27701
		0.735093	0.427796
		1.05283	1.51478
		1.09835
		1.00659
		0.894071
		0.725069
		0.843162	0.775582	1.19576
		0.966392	0.970069
		0.951059	0.791436
		1.13243	0.802685
		0.682983	0.859646
		0.682102	1.0975
		0.913334	0.475553
		0.922596	1.98183
			1.14724
		0.933325	1.24949
		0.744273	1.15234
		0.962958	1.17084
		0.962431	1.42944
		0.850262	1.3802
		0.925528	1.15502
		1.05408
		0.663175
		1.18057
		0.62367	0.824417	0.841068
		0.851209	0.660881
		0.916895	0.454168
		0.981224	0.957047
		1.06182	0.78935
		0.753389	0.565623
		0.880082	0.933495
		0.866552	0.63421
		1.15551	0.888771
		0.988783	1.15802
			0.81312
		0.865052	1.22807
		1.34228	0.910466
		1.0972	1.37483
		0.963167	0.933289
		0.527235
		1.11297
		0.943613
		0.979784
		0.735969	0.72106
		0.930319	1.10219
		1.27591	0.903776
		0.948214	1.47745
		0.890686	0.715911
		0.812503	0.659337
		1.07945	1.55553
		1.34657	1.14169
		1.18045	0.78019
		0.940799	1.20853
		1.08739	1.52524
		1.07618	1.20791
		1.44431	0.595281
			0.635625
		0.63655	0.934786
		1.07403	1.2062
		1.123	0.665487
		1.03866	1.03224
		0.786975	0.947896
		0.911918	1.1215
		0.856641	1.15978
		0.971455	1.58028
		0.999923
		1.12511
		0.916642
		1.32356	0.805574
		1.01054	1.08447	1.54493
		1.06208	0.77253	1.75754
		0.977788	1.24377
			0.724692
			0.727734
		0.7893	0.840766
		0.754918	1.30842
		0.896256	0.988602
		0.551682	0.552002
		1.30661	1.08143
		0.855344
		0.830421
		0.826524
		1.1796	1.51014	1.15277
		0.940525	1.54883	1.33068
			0.91273	1.2953
			1.01532	1.9842
			1.40359
			1.11741
			1.4481
			1.40797	1.16039
			0.700493	1.53507
			1.41869	1.67786
			0.819466
			1.41325
			0.947058
			1.28325
			1.16368
			0.859182
			0.987408	1.50406
			1.3277
			0.623293
			1.6834
			1.03082
			2.25181
			0.7813
			1.1232
			0.97972
			1.11941
			1.18167
			1.00998
			1.38343
			1.69365
			1.5193
			0.702029
			1.07075
			1.59596
			1.05527
			0.956891	2.29692
			0.619278	1.70087
			1.02188
			1.07223
			0.773236
			0.551259
			1.2887
			0.821872	1.40573
			1.07422
			1.6443
			1.27442
			1.48128
			0.960583
			0.75401	1.54197
			0.717913	1.37641
			0.816477
			1.12423
			1.07998
			1.02897
			1.00912
			1.14744
			1.24788
			1.32391
			1.44734
			1.2784
			0.688461
			1.20104
			1.31104
			1.44429
			1.68456
			1.27531
			0.766782
			0.898063	1.69031
			1.02724	1.47706
			1.13109
			0.882494
			1.0541
			1.42947
			2.95852
			0.237976
			1.00153
			1.15549
			0.754993
			1.02847
			1.4761
			1.15658
			1.00047
			1.05261
			1.01618
			0.794138	1.64772
			1.213	1.31572
			1.0399
			1.10005
			0.899564
			0.766644
			1.26289
			1.31289
			1.00729
			1.11541
			1.05477
			0.906169
			1.54577
			1.40547
			0.966701
			0.708192
			1.0255
			0.865215
			1.2641	1.24145
			0.57818	1.14445
			0.990887
			1.24834
			1.14929
			0.997709
			1.41286
			1.37674
			1.03937
			2.06103
			1.14109
			1.19959
			1.08447
			0.953484
			1.07175
		0.87985	1.51583
		0.769806	1.16117
		0.712926	1.37655
		0.884283	1.10769
		1.21173	0.88309
		1.1276	0.887516
		0.696138	1.05912
		0.794007
		1.29461
		1.19796
		0.80342	1.46936
		0.910595	1.11823
		0.908527	1.06484
		1.25154	0.705023
		1.08088	0.886621
		0.780095	1.41572
		0.913518	1.17694
		0.949106	1.86985
		0.991075	1.47486
		0.853049	1.16819
		1.03781	1.35706
			1.30628
		1.06912	1.34892
		0.962789	0.867673
		1.05172	1.26799
		0.878729	0.763012
		0.739269	1.04725
		1.17182	1.22116
		0.955862	1.06909
		1.12	1.06445
		1.13374	1.08687
		1.25712	1.66943
		0.812182	0.99818
		0.84185	1.07976
		0.684873	1.06276
		1.36778	0.948129
		0.8116	1.50005
		1.10705	1.23693
		1.08891
		0.621856
			0.852164	1.33994
		0.689641	1.06196
		1.06171	1.12481
		0.616341	1.04877
		0.671782	1.14763
		0.688097	1.01201
		1.0027	1.17512
		1.1066	0.972064
		1.00663	1.43691
		0.991831	1.32536
		0.868089	1.10788
		1.00814	0.967007
		0.795029	1.36922
		0.888858	0.856814
		0.774996	0.95582
		1.02292	1.15123
			1.14133
			0.858606
		1.49055	1.1596
		1.29579	1.22663
		0.943115	0.859906
		0.941786	1.1934
		0.757612	0.896261
		0.70166	1.037
		0.7723
		0.937615
		1.4487
		1.10381
		0.82366	0.913268	1.61807
		1.42411	0.924088
		0.834096	0.965328
		0.963517	1.4172
		1.02161	1.18239
		1.10695	0.825148
		1.32238	1.17166
		1.013	1.59917
		0.702454	1.26497
		1.22904	1.26894
		0.96726	0.807783
		0.962062	1.18659
		0.671317
		0.819486
		1.00363
		1.04244
		0.927486
		1.14313
		0.863948
		0.851291
		0.848244
		0.821501
		0.684371
		0.945112
		0.657921
		0.918952
		1.03804
		1.18561
		0.892165
		0.741555
		1.00511
		0.947501
		0.683798
		0.751669
		0.817451
		0.736476
		0.916882
		0.897709
		0.681715
		1.0071
		0.883292
		1.28698
		0.66942
		0.886914
		0.518511
		1.03009
		0.693019
		0.772362
		1.2483
		0.839495
		1.14291
		0.886616
		1.11882
		1.10577
		0.677211
		0.863864
		0.755686
		1.14283
		1.30276
		0.749435
		0.907945
		1.1846
		0.984671
		0.787567
		0.971698
		1.09591
		1.15434
		0.98179
		0.749804
		0.774033
		1.08873
		1.29449
		1.11796
		0.94793
		0.766223
		0.963579
		1.28387
		0.608344
		1.02051
		0.903477
		0.960919
		0.777177
		0.789303
		0.693329
		0.733798
		1.01916
		0.739607
		0.779262
		1.00618
		1.10769
		1.4046
		0.813195
		1.03062
		1.12043

## Sheet: Figure 3i
Figure 3i
		Cumulative invasion length (MMTV-PyMT, shRNA1)
		-Dox	+Dox
		257.7	0
		1978.6	16.8
		14.1	11.2
		226.8	122.9
		1038.5	223.1
		1085.9	17.6
		13.7	0
		378.9	12.1
		679.3	20.2
		394.2	8.6
		1013.7	113.2
		587.6	0
		5646	67.5
		909.1	273.6
		1123.4	351.2
		921.4	464
		681.7	13.3
		1182.2	86.9
		972.7	366.1
		394.9	108.8
		1302.8	52.7
		1546.5	76.9
		1355.3	428.1
		1709.3	0
		1134	76.4
		1012.3	354.6
		166.7	19.9
		984.1	40.3
		78.1	86.1
		686.6	0

## Sheet: Figure 3j
Figure 3j
		Cumulative invasion length (MMTV-PyMT, shRNA2)
		-Dox	+Dox
		1138.45	128.721
		55.611	309.655
		4236.18	728.273
		836.753	165.887
		2504.44	1010.98
		2679.12	460.999
		49.965	1650.54
		2904.41	1576.8
		1701.96	1367.29
		1840.85	1338.53
		2034.07	145.736
		802.356	1300.31
		2910.65	251.317
		2683.51	519.667
		1954.31	2078.14
			1426.85
			2069.45

## Sheet: Figure 3k
Figure 3k
		Cumulative invasion length (MMTV-PyMT, YTIP)
		-Dox	+Dox
		1859.1	535.4
		1565.6	444.5
		1831.8	1011.8
		1804.8	1842.6
		1192.5	417
		1852.3	806
		1212.6	1139.5
		1471.3	876.1
		1314.9	914.1
		2520.5	205.8
		720.3	215.5
		707.9	148.1
		800.5	216.6
		908.9	1239.7
		781.2	148
		139.1	221.6
		678.2	602.1
		1265.2	52
		881.5	120.4
		403.2	476.5
		666.5	181.4
		792.3	55.3
		505.5	171.2
		744	178.6
		1176.9	539.9
		579.4	266.6
		890.3	142.2
		409.4	157.4
		648.1	127.1
		306.3	141.6

## Sheet: Figure 3l
Figure 3l
		Cumulative invasion length (4T1 YTIP)
		-Dox	+Dox
		2487.54	0
		1076.38	0
		0	0
		916.109	703.076
		0	0
		1663.55	0
		1245.4	18.265
		4994.26	0
		0	37.101
			75.526
		2277.84	0
		59.856	0
		73.659	733.121
		4558.61	418.379
		845.218	109.948
		163.75	11.47
		1204.71	16.447
		1131.1	283.733
		0	17.295
		0	238.691
		5326.67	517.237
		0	20.202
		1302.99	26.443
		1231.52	303.703
		0	0
		1279.86	5.897
		0	0
		185.986	91.352
		1762.73	61.984
		0	0
		4221.99	350.515
		5929.88	129.146
		10121.7	2401.89
		460.573	0
		27.71	424.653
		8649.61	270.19
			447.716
		0	0
		0	66.778
		1265.49	118.601
		4259.4	5137.31
		120.058	309.271
		805.899	468.782
		1948.04	0
		0	0
		326.654	0
		5945.81	88.006
		203.221	197.709
		2663.5	603.472
		6058.17	2496.59
		2405.9	382.697
		4687.97	35.968
		49.571	591.741
		796.247	0
		0	50.723
		11390.7	589.35
		3156.76	0
		5457.31	0
		2944.98	347.773
		996.388	63.582
		0	0
		182.776	82.481
		1245.75	0
		2684.23	634.01
		8852.63	84.8
		6573.69	0
		327.256	0
		2941.95	0
		515.961	34.004
		2835.52	462.912
		874.398	0
		449.478	0
		35.584	0
		1361.9	83.229
		4578.24	187.048
		3310.86	64.661
		768.841	81.587
		3436.41	0
		533.4	3865.73
		0	180.252
		489.02	0
		4625.26	179.943
		4836.05	3571.43
			95.615
			3167.61
			701.492
			0
			0
		81	88

## Sheet: Figure  3n
	Cummulative collective invasion
	Patient derived TNBC PDXO 1915
	DMSO 10 uM	K975 5 uM	K975 10 uM
	30.594	21.301	12.093
	53.199	105.171
	113.561	98.928	93.181
	70.892		21.319
	85.521	64.557	8.078
	68.138	8.746	142.539
	25.159
	70.783	7.649
	48.435	17.183	112.673
	30.982	29.472
	106.416	56.419	61.5
	210.483	50.699	10.062
	64.419	66.316	22.431
	185.657	79.148
	8.078		11.726
	106.837	23.316
	27.659	39	162.249
	38.243	3.354	41.358
	44.585	27.042
	4.743	95.236	22.848
	48.005	13.489	87.251
	22.39	8.746
		64.335	58.178
	13.73		53.57
	46.21	189.185
	15.443	149.428	52.839
		55.779
	78.486		28.539
	128.777		25.894
	71.051
	158.091	54.991	76.99
	705.78	45.01	51.259
	351.914	255.777	262.801
	288.67	225.837	106.275
	468	167.189	87.322
	345.899	328.352	90.941
	102.366	558.294	335.553
	491.208	73.96	164.624
	93.36	44.211
	166.897	102.829	293.65
	570.846	50.002	61.193
	57.583	178.54	411.161
	228.449	145.682	231.495
	90.163	30	50.98
	275.592	551.675	508.741
	331.727	231.199	8.485
	443.21	137.734	145.074
	172.015	483.075	147.751
	16.401	38.605	107.694
	291.739	105.244	135.416
	192.957	242.046	33.607
	508.424	37.443	161.287
	457.763	264.835	61.367
	135.726	214.409	180.774
	229.086	170.258	180.701
	203.332	27.395	61.921
	66.712	166.999	234.125
	17.592	219.74	35.56
	579.309	161.051	22.946
	392.736	83.525	52.5
	545.473	162.145	54.689
	297.591	202.086	158.457
	410.81	147.361	188.043
	359.701	103.222	288.23
	166.738	43.122	418.155
	158.561	100.529	113.073
	480.688	39.866	248.511
	301.57	48.6	142.242
	307.772	105.321	144.099
	537.227	47.937	92.175
	680.547	266.118	50.529
	118.327	91.652	227.574
	309.965	12.042	316.136
	191.62	180.239	4.5
	654.869	121.262	24.965
	269.109	108.566	206.009
	66.981	237.397	132.079
	131.304	26.42	31.5
	277.288	59.976	57.886
	295.886	21.598	126.004
	201.364	65.865	14.866
	308.428	144.916	52.499
	262.234	67.724	25.377
	178.893	89.842	8.062
	375.179	129.895
	282.14	25.495	105.216
	300.306	31.401	63.159
	177.396	39.083	101.703
	125.896	56.911	10.831
	149.008	59.78	39.286
		142.632	76.991
	200.325	12.083	155.822
	279.833	178.881	7.211
	229.552	44.927	101.05
	58.135	90.721	22.826
	175.694	8.485	81.638
	226.507	121.869	27.515
	88.56	17.464	79.457
	212.254	30.414	14.142
	176.706	145.389
	183.73	12.042
	241.61	8.602	145.918
	244.979	24.079	80.231
	124.923		86.243
	224.57	154.443	8.246
	63.294	22.945	18.683
	316.862	225.084	58.04
	148.813	56.042
	167.533	47.972
	68.753
	132.61	188.69
	200.921
	159.329	23.324
	19.416
	98.274

## Sheet: Figure 4c
Figure 4c
		Order Parameter
		ShRNA1			ShRNA2
		-Dox	+Dox		-Dox	+Dox
		0.761	0.494		0.42	0.346
		0.465	0.48		0.575	0.358
		0.563	0.37		0.57	0.066
		0.623	0.278		0.415	0.571
		0.503	0.704		0.101	0.306
		0.828	0.333		0.093	0.32
		0.723			0.526	0.16
		0.66			0.27	0.307
		0.661			0.434	0.164
		0.738			0.416	0.04
					0.396	0.289
					0.272	0.121
					0.289
					0.597
					0.497

[truncated: 21 more sheets: Figure 4d, Figure 4e, Figure 4f, Figure 4g, Figure 4h, Figure 5b, Figure 5c, Figure 5e, Figure 6b, Figure 6e, Figure 6f, Figure 6g, Figure 6j, Transfer to sup fig, Supplementary Figure 2f, Supplementary Figure 2h, Supplementary Figure 2k, Supplementary Figure 2l, Supplementary Figure 2m, Supplementary Figure 4b …]
